# Supplementary material for: Statin Intensity and Clinical Outcome in Patients with Stable Coronary Artery Disease and Very Low LDL-Cholesterol
Source: PLoS One. 2016 Nov 8;11(11):e0166246. doi: 10.1371/journal.pone.0166246 (PMC5100958; doi:10.1371/journal.pone.0166246)
Supplement: S1 File — (XLSX) [file pone.0166246.s002.xlsx]

## Sheet: Sheet1
CAD	vd1	vd2	vd3	CABG1PCI2	statin_2	statin_name	statin No	gender	age	antiplatlet	BB	ACEI/ARB	CCB	Event_years	eMI	e_revascularization	e_death	composite	stroke	composite_stroke	HTN	DM	Smoker	old_CVA	BMI	chol	TG	HDL	L DL	LNTG	fu_chol	fu_TG	fu_HDL	fu_L DL	LN_fu_TG	L DL_change_per
3	1	0	0	2	1	Atorvastatin 10mg	2	2	71	1	1	1	0	1.95	0	1	0	1	0	1	1	0	0	0	21	100	127	31	46	4.84	107	88	62	39	4.48	-15.22
1	0	0	1	2	1	Pitavastatin 2mg	10	2	72	1	0	1	0	5.83	0	0	0	0	0	0	1	0	0	0	20	100	118	30	48	4.77	93	97	27	43	4.57	-10.42
1	0	1	0	2	2	Atorvastatin 20mg	3	2	78	1	0	0	1	4.81	0	0	0	0	0	0	0	0	0	0	25	101	93	32	46	4.53	118	133	41	52	4.89	13.04
1	1	0	0	2	2	Rosuvastatin 20mg	15	1	74	1	0	1	0	0.6	0	0	0	0	0	0	0	1	1	0	23	103	59	35	56	4.08	90	41	39	35	3.71	-37.5
1	0	1	0	2	1	Atorvastatin 10mg	2	2	72	1	1	0	1	6.09	0	0	0	0	0	0	1	0	0	0	24	104	73	37	51	4.29	129	64	57	56	4.16	9.8
2	1	0	0	2	2	Rosuvastatin 10mg	14	1	67	1	0	1	1	9.51	0	0	0	0	0	0	1	1	0	0	23	107	126	28	61	4.84	100	85	38	51	4.44	-16.39
3	1	0	0	2	2	Rosuvastatin 10mg	14	1	72	1	0	0	1	1.34	0	0	0	0	0	0	1	0	1	0	23	108	131	32	56	4.88	94	101	36	38	4.62	-32.14
3	1	0	0	2	2	Rosuvastatin 20mg	15	1	77	1	1	0	0	1.46	0	0	0	0	0	0	0	1	1	0	20	110	92	24	62	4.52	85	69	27	44	4.23	-28.71
2	1	0	0	2	1	Pravastatin 40mg	12	2	75	1	0	0	0	1.42	0	0	0	0	0	0	0	0	0	0	22	110	96	14	68	4.56	113	95	35	60	4.55	-11.76
3	1	0	0	2	1	Atorvastatin 10mg	2	2	72	1	0	1	0	1.17	0	0	0	0	0	0	0	1	0	0	22	111	37	61	32	3.61	131	51	71	37	3.93	15.63
2	1	0	0	2	2	Rosuvastatin 10mg	14	2	70	1	1	1	1	1.02	0	1	0	1	0	1	1	0	0	1	27	113	130	42	44	4.87	141	172	56	65	5.15	47.73
1	1	0	0	2	2	Atorvastatin 20mg	3	1	47	1	1	0	1	4.9	0	0	0	0	0	0	0	1	0	0	24	113	88	49	49	4.48	117	47	46	48	3.85	-2.04
3	1	0	0	2	2	Rosuvastatin 10mg	14	1	68	1	0	1	0	1.81	0	1	0	1	0	1	0	1	1	1	21	113	68	38	56	4.22	108	112	37	38	4.72	-32.14
3	1	0	0	1	2	Rosuvastatin 20mg	15	1	56	1	1	0	1	5	0	0	0	0	0	0	0	0	0	0	24	113	58	37	63	4.06	118	60	40	62	4.09	-1.59
1	1	0	0	2	1	Atorvastatin 10mg	2	1	50	1	1	1	0	3.58	0	1	0	1	0	1	0	1	0	0	28	114	273	32	38	5.61	76	129	27	31	4.86	-18.42
1	0	1	0	2	1	Pravastatin 40mg	12	1	75	1	0	0	0	2.08	0	0	0	0	0	0	0	0	0	0	23	114	59	43	48	4.08	138	60	52	40	4.09	-16.67
2	0	1	0	2	1	Atorvastatin 10mg	2	1	56	1	1	1	0	4.28	0	0	0	0	1	1	1	0	0	0	28	114	73	35	61	4.29	123	91	29	51	4.51	-16.39
2	0	1	0	2	2	Rosuvastatin 10mg	14	2	70	1	0	0	1	3.08	0	0	0	0	0	0	1	0	0	0	23	114	59	43	68	4.08	138	60	52	57	4.09	-16.18
1	0	0	1	2	2	Rosuvastatin 10mg	14	1	67	1	0	0	0	2.25	0	0	0	0	0	0	1	0	0	0	20	114	91	32	80	4.51	105	64	40	61	4.16	-23.75
3	0	0	1	1	2	Rosuvastatin 10mg	14	1	79	1	0	1	0	5.34	0	0	0	0	0	0	1	0	0	1	24	115	98	42	48	4.58	121	110	39	55	4.7	14.58
